# Supplementary material for: Assessing the reliability of open-source data used for spatial characterisation of urban sanitation infrastructure—a field study in Rajshahi, Bangladesh
Source: Environ Sci Pollut Res Int. 2025 Mar 10;32(13):8267–83. doi: 10.1007/s11356-025-36158-0 (PMC11953163; doi:10.1007/s11356-025-36158-0)
Supplement: Supplementary file 1 — Supplementary file1 (CSV 5 KB) [file 11356_2025_36158_MOESM1_ESM.csv]

FID	STID	Latitude	Longitude	Weather	Flow direction	Is the drain connected to another drain	Drainwidth in meter	Visible_connection_House_drain	Visible_faecal_matters_drain	Overflowsign	Scrappedmaterial	Blockeddrain	Sludgeaccumulation	FaecalSign	Covereddrain	Solidwasteinthedrain
	STID 1 to 48 are data points from the small sub-catchment area
1	1	24.37142	88.57689	Rainy	South	No	0.5	Yes	No	Yes	No	No	No	No	Yes	No
2	2	24.36938	88.57581	Rainy	South	Yes	0.49	Yes	No	Yes	No	No	No	No	No	No
3	3	24.36928	88.57528	Rainy	South	Yes	0.37	Yes	No	No	No	No	No	No	No	No
4	4	24.37009	88.57538	Rainy	South	No	0.43	Yes	No	No	No	No	No	No	Partially	No
5	5	24.36961	88.57516	Rainy	South	Yes	0.19	Yes	No	No	No	No	No	No	Yes	No
6	6	24.37103	88.57552	Rainy	West	Yes	0.3	Yes	No	Yes	No	Yes	No	Yes	No	No
7	7	24.37211	88.57654	Rainy	North	Yes	1.4	No	No	Yes	No	No	No	No	Yes	No
8	8	24.37202	88.57668	Rainy	North	Yes	0.5	Yes	Yes	Yes	No	No	No	Yes	Yes	No
10	10	24.37169	88.57802	Rainy	South	Yes	0.37	Yes	No	No	Yes	No	No	Yes	Yes	No
11	11	24.37142	88.57851	Rainy	South	No	0.55	Yes	No	No	No	No	No	No	Yes	No
12	12	24.37224	88.57971	Rainy	North	No	0.7	No	No	No	No	No	No	No	Yes	No
13	13	24.37154	88.57941	Rainy	East	Yes	0.4	Yes	No	No	No	No	No	No	Partially	No
14	14	24.37143	88.57932	Rainy	West	Yes	0.3	Yes	No	No	No	No	No	No	Partially	No
15	15	24.37087	88.57941	Rainy	East	Yes	0.65	Yes	No	No	No	No	No	No	Partially	No
16	16	24.370126	88.579294	Rainy	West	Yes	1.1	Yes	No	No	No	No	No	No	No	No
17	17	24.37058	88.57903	Rainy	West	Yes	0.5	Yes	No	Yes	No	No	No	No	No	No
18	18	24.37066	88.57881	Rainy	North	Yes	0.25	Yes	No	Yes	No	No	No	No	Partially	No
19	19	24.37086	88.57831	Rainy	West	No	0.5	Yes	No	Yes	No	No	No	No	No	No
20	20	24.37076	88.57846	Rainy	North	No	0.44	Yes	No	No	No	No	No	No	No	No
21	21	24.36978	88.57796	Rainy	South	Yes	0.5	Yes	No	Yes	No	No	No	No	No	No
22	22	24.369447	88.57754	Sunny, hot and humid	South	Yes	0.797	Yes	No	No	No	Yes	No	Yes	No	No
22	22	24.36947	88.57751	Sunny, hot and humid	East	Yes	0.78	Yes	Yes	Yes	No	Partially	No	Yes	No	No
23	23	24.369511	88.57731	Sunny, hot and humid	East	Yes	0.3	Yes	No	Yes	No	Yes	No	Yes	Partially	No
24	24	24.36895	88.57719	Sunny, hot and humid	East	Yes	0.96	Yes	No	No	No	No	No	No	Partially	No
24	24	24.36893	88.57725	Sunny, hot and humid	North	Yes	0.93	Yes	No	No	No	No	No	No	Partially	No
25	25	24.36892	88.577549	Sunny, hot and humid	North	Yes	0.41	Yes	No	No	No	No	No	No	Partially	No
26	26	24.36874	88.57866	Sunny, hot and humid	North	No	0.51	Yes	No	No	No	No	No	No	No	No
27	27	24.36958	88.57915	Sunny, hot and humid	West	Yes	0.29	Yes	Yes	No	No	No	No	Yes	Partially	No
28	28	24.36868	88.57923	Sunny, hot and humid	South	Yes	0.58	Yes	Yes	Yes	No	Partially	Yes	Yes	Yes	No
29	29	24.36899	88.58003	Sunny, hot and humid	East	Yes	0.3	Yes	No	No	No	No	No	No	Yes	No
30	30	24.36947	88.58015	Sunny, hot and humid	South	Yes	0.5	Yes	No	No	No	No	No	No	Yes	No
31	31	24.37006	88.58001	Sunny, hot and humid	East	Yes	0.5	Yes	No	No	No	No	No	No	Yes	No
33	33	24.37017	88.58144	Sunny, hot and humid	East	Yes	0.5	Yes	No	No	Yes	Partially	Partially	Yes	Yes	Yes
34	34	24.37185	88.58212	Sunny, hot and humid	North	Yes	0.67	No	No	No	No	No	No	No	Partially	Yes
35	35	24.37184	88.58247	Sunny, hot and humid	North	Yes	1.77	No	No	No	No	No	No	No	Yes	Yes
36	36	24.37183	88.58237	Cloudy	South	Yes	1.19	No	No	No	No	No	No	No	No	No
37	37	24.37133	88.58357	Cloudy	North	No	1.5	Yes	No	No	No	No	No	No	Yes	Yes
38	38	24.36939	88.58266	Cloudy	North	Yes	1.21	No	No	No	No	No	No	No	Partially	No
39	39	24.36917	88.58257	Cloudy	East	Yes	0.3	Yes	No	No	No	No	No	No	Yes	No
40	40	24.36835	88.58234	Sunny, hot and humid	North	Yes	1.8	No	No	No	No	No	No	No	Yes	Yes
41	41	24.36833	88.58209	Cloudy	South	Yes	0.36	No	No	No	No	No	No	No	Yes	No
42	42	24.36836	88.58146	Cloudy	East	Yes	1.5	No	No	No	No	Partially	No	Yes	Yes	Yes
43	43	24.36838	88.58126	Sunny, hot and humid	North	No	0.6	No	No	No	No	No	No	No	Yes	No
44	44	24.36905	88.58175	Cloudy	South	Yes	0.36	Yes	No	Yes	No	No	No	No	Yes	Yes
45	45	24.36903	88.58198	Cloudy	South	Yes	0.36	Yes	No	No	No	No	No	No	Yes	Yes
46	46	24.36895	88.58221	Cloudy	South	No	0.36	Yes	No	No	No	No	No	No	Yes	Yes
47	47	24.36953	88.58205	Cloudy	East	No	0.3	Yes	No	No	No	No	No	No	Yes	No
48	48	24.37002	88.58161	Sunny, hot and humid	West	Yes	0.278	Yes	No	No	No	No	No	No	Partially	No
	STID C1 to C10 are data points from the wider western catchment area. Note these data points are shown as 1-10 on Figure 1, top panel.
49	C1	24.37684	88.58832	Sunny, hot and humid	South	Yes	3	Yes	No	No	Yes	No	No	No	Partially	Yes
50	C2	24.390972	88.591917	Sunny, hot and humid	Unsure	No	0.62	No	No	No	No	No	No	No	Yes	No
51	C3	24.368283	88.581073	Sunny, hot and humid	North	Yes	1.5	No	No	No	No	Yes	No	No	Partially	No
52	C4	24.368283	88.581073	Sunny, hot and humid	West	Yes	3	No	Yes	Yes	No	Yes	No	Yes	Partially	No
53	C5	24.370066	88.59935	Sunny, hot and humid	Unsure	Yes	0.62	Yes	No	Yes	Yes	No	No	No	Partially	Yes
54	C6	24.385782	88.57931	Sunny, hot and humid	South	Unsure	0.53	No	No	No	No	No	No	No	No	No
55	C7	24.37299	88.578286	Sunny, hot and humid	Northeast	yes	1.5	No	No	No	No	Yes	No	No	No	No
56	C8	24.38057	88.581477	Sunny, hot and humid	Southwest	Yes	0.53	No	No	Yes	Yes	No	No	No	No	Yes
57	C9	24.378381	88.573247	Sunny, hot and humid	North	Unsure	3.39	No	No	No	No	No	No	No	No	No
58	C10	24. 37046	88.586819	Sunny, hot and humid	North	Yes	1.5	No	No	No	Yes	No	No	No	Partially	Yes
